# Supplementary material for: Application of the Chinese Version of the Montreal Cognitive Assessment-Basic for Assessing Mild Cognitive Impairment in Parkinson’s Disease
Source: Brain Sci. 2021 Nov 28;11(12):1575. doi: 10.3390/brainsci11121575 (PMC8699542; doi:10.3390/brainsci11121575)
Supplement: Supplementary file 1 [file brainsci-11-01575-s001.zip]

Archive with 1 entries (1 files):
- brainsci-1432983-supplementary.pdf
